# Supplementary material for: Regioselective ring expansion followed by H-shift of 3-ylidene oxindoles: a convenient synthesis of N-substituted/un-substituted pyrrolo[2,3-c] quinolines and marinoquinolines
Source: RSC Adv. 2019 Oct 30;9(60):35068–72. doi: 10.1039/c9ra07831b (PMC9074153; doi:10.1039/c9ra07831b)
Supplement: RA-009-C9RA07831B-s002 [file RA-009-C9RA07831B-s002.cif]

# Electronic Supplementary Material (ESI) for RSC Advances.
# This journal is © The Royal Society of Chemistry 2019

####################################################################### 
# 
# This file contains crystal structure data downloaded from the 
# Cambridge Structural Database (CSD) hosted by the Cambridge 
# Crystallographic Data Centre (CCDC).
# 
# Full information about CCDC data access policies and citation 
# guidelines are available at http://www.ccdc.cam.ac.uk/access/V1 
# 
# Audit and citation data items may have been added by the CCDC. 
# Please retain this information to preserve the provenance of 
# this file and to allow appropriate attribution of the data. 
# 
#######################################################################

data_KA279_0m
_database_code_depnum_ccdc_archive 'CCDC 1831087'
loop_
_audit_author_name
_audit_author_address
'Jagadeesh Babu Nanubolu'
;CSIR-Indian Institute of Chemical Technology
India
;
_audit_update_record             
;
2018-03-20 deposited with the CCDC.	2019-10-22 downloaded from the CCDC.
;

_audit_creation_method           SHELXL-2017/1
_shelx_SHELXL_version_number     2017/1
_chemical_name_systematic        
'ethyl 5-methyl-4-oxo-4,5-dihydro-3H-pyrrolo[2,3-c]quinoline-1-carboxylate'
_chemical_name_common            ?
_chemical_melting_point          ?
_chemical_formula_moiety         'C15 H14 N2 O3'
_chemical_formula_sum            'C15 H14 N2 O3'
_chemical_formula_weight         270.28

loop_
_atom_type_symbol
_atom_type_description
_atom_type_scat_dispersion_real
_atom_type_scat_dispersion_imag
_atom_type_scat_source
C C 0.0033 0.0016 'International Tables Vol C Tables 4.2.6.8 and 6.1.1.4'
H H 0.0000 0.0000 'International Tables Vol C Tables 4.2.6.8 and 6.1.1.4'
N N 0.0061 0.0033 'International Tables Vol C Tables 4.2.6.8 and 6.1.1.4'
O O 0.0106 0.0060 'International Tables Vol C Tables 4.2.6.8 and 6.1.1.4'

_space_group_crystal_system      triclinic
_space_group_IT_number           2
_space_group_name_H-M_alt        'P -1'
_space_group_name_Hall           '-P 1'

_shelx_space_group_comment       
;
The symmetry employed for this shelxl refinement is uniquely defined
by the following loop, which should always be used as a source of
symmetry information in preference to the above space-group names.
They are only intended as comments.
;

loop_
_space_group_symop_operation_xyz
'x, y, z'
'-x, -y, -z'

_cell_length_a                   6.063(4)
_cell_length_b                   9.023(7)
_cell_length_c                   11.915(8)
_cell_angle_alpha                96.04(3)
_cell_angle_beta                 90.884(19)
_cell_angle_gamma                90.83(2)
_cell_volume                     648.1(8)
_cell_formula_units_Z            2
_cell_measurement_temperature    293(2)
_cell_measurement_reflns_used    5552
_cell_measurement_theta_min      2.702
_cell_measurement_theta_max      28.00

_exptl_crystal_description       Needle
_exptl_crystal_colour            ?
_exptl_crystal_density_meas      ?
_exptl_crystal_density_method    ?
_exptl_crystal_density_diffrn    1.385
_exptl_crystal_F_000             284
_exptl_transmission_factor_min   ?
_exptl_transmission_factor_max   ?
_exptl_crystal_size_max          0.380
_exptl_crystal_size_mid          0.210
_exptl_crystal_size_min          0.120
_exptl_absorpt_coefficient_mu    0.098
_shelx_estimated_absorpt_T_min   0.964
_shelx_estimated_absorpt_T_max   0.988
_exptl_absorpt_correction_type   multi-scan
_exptl_absorpt_correction_T_min  0.6116
_exptl_absorpt_correction_T_max  0.7471
_exptl_absorpt_process_details   'SADABS 2014/5'

_diffrn_ambient_temperature      293(2)
_diffrn_radiation_wavelength     0.71073
_diffrn_radiation_type           MoK\a
_diffrn_measurement_device_type  'Bruker D8 QUEST PHOTON-100'
_diffrn_measurement_method       '\w and \f'
_diffrn_detector_area_resol_mean ?
_diffrn_reflns_number            8651
_diffrn_reflns_av_unetI/netI     0.0403
_diffrn_reflns_av_R_equivalents  0.0397
_diffrn_reflns_limit_h_min       -7
_diffrn_reflns_limit_h_max       7
_diffrn_reflns_limit_k_min       -11
_diffrn_reflns_limit_k_max       11
_diffrn_reflns_limit_l_min       -14
_diffrn_reflns_limit_l_max       14
_diffrn_reflns_theta_min         2.270
_diffrn_reflns_theta_max         25.994
_diffrn_reflns_theta_full        25.242
_diffrn_measured_fraction_theta_max 0.988
_diffrn_measured_fraction_theta_full 0.988
_diffrn_reflns_Laue_measured_fraction_max 0.988
_diffrn_reflns_Laue_measured_fraction_full 0.988
_diffrn_reflns_point_group_measured_fraction_max 0.988
_diffrn_reflns_point_group_measured_fraction_full 0.988
_reflns_number_total             2526
_reflns_number_gt                2053
_reflns_threshold_expression     'I > 2\s(I)'
_reflns_Friedel_coverage         0.000
_reflns_Friedel_fraction_max     .
_reflns_Friedel_fraction_full    .

_reflns_special_details          
;
 Reflections were merged by SHELXL according to the crystal
 class for the calculation of statistics and refinement.
 
 _reflns_Friedel_fraction is defined as the number of unique
 Friedel pairs measured divided by the number that would be
 possible theoretically, ignoring centric projections and
 systematic absences.
;

_computing_data_collection       '<i>APEX3</i> (Bruker, 2016)'
_computing_cell_refinement       '<i>SAINT</i> (Bruker, 2016)'
_computing_data_reduction        'Bruker SAINT'
_computing_structure_solution    '<i>SHELXT</i> (Sheldrick, 2015)'
_computing_structure_refinement  '<i>SHELXL2014</i> (Sheldrick, 2015)'
_computing_molecular_graphics    'Bruker SHELXTL'
_computing_publication_material  'Bruker SHELXTL'
_refine_special_details          ?
_refine_ls_structure_factor_coef Fsqd
_refine_ls_matrix_type           full
_refine_ls_weighting_scheme      calc
_refine_ls_weighting_details     
'w=1/[\s^2^(Fo^2^)+(0.1084P)^2^+0.0437P] where P=(Fo^2^+2Fc^2^)/3'
_atom_sites_solution_primary     ?
_atom_sites_solution_secondary   ?
_atom_sites_solution_hydrogens   mixed
_refine_ls_hydrogen_treatment    mixed
_refine_ls_extinction_method     'SHELXL-2017/1 (Sheldrick 2017)'
_refine_ls_extinction_coef       0.12(2)
_refine_ls_extinction_expression Fc^*^=kFc[1+0.001xFc^2^\l^3^/sin(2\q)]^-1/4^
_refine_ls_number_reflns         2526
_refine_ls_number_parameters     188
_refine_ls_number_restraints     0
_refine_ls_R_factor_all          0.0524
_refine_ls_R_factor_gt           0.0406
_refine_ls_wR_factor_ref         0.1521
_refine_ls_wR_factor_gt          0.1299
_refine_ls_goodness_of_fit_ref   1.019
_refine_ls_restrained_S_all      1.019
_refine_ls_shift/su_max          0.000
_refine_ls_shift/su_mean         0.000

loop_
_atom_site_label
_atom_site_type_symbol
_atom_site_fract_x
_atom_site_fract_y
_atom_site_fract_z
_atom_site_U_iso_or_equiv
_atom_site_adp_type
_atom_site_occupancy
_atom_site_site_symmetry_order
_atom_site_calc_flag
_atom_site_refinement_flags_posn
_atom_site_refinement_flags_adp
_atom_site_refinement_flags_occupancy
_atom_site_disorder_assembly
_atom_site_disorder_group
C1 C 0.1812(2) 0.83358(15) 0.03494(12) 0.0354(4) Uani 1 1 d . . . . .
C2 C -0.1448(3) 0.74102(19) -0.07116(14) 0.0461(4) Uani 1 1 d . . . . .
H2A H -0.293386 0.765530 -0.050575 0.069 Uiso 1 1 calc R U . . .
H2AB H -0.142853 0.642794 -0.110853 0.069 Uiso 1 1 calc R U . . .
H2AC H -0.089220 0.811788 -0.118930 0.069 Uiso 1 1 calc R U . . .
C3 C -0.0659(2) 0.66044(15) 0.11876(12) 0.0348(4) Uani 1 1 d . . . . .
C4 C -0.2528(3) 0.56725(17) 0.10539(14) 0.0460(4) Uani 1 1 d . . . . .
H4 H -0.334830 0.561028 0.038411 0.055 Uiso 1 1 calc R U . . .
C5 C -0.3165(3) 0.48467(19) 0.19042(17) 0.0532(5) Uani 1 1 d . . . . .
H5 H -0.441017 0.423050 0.180100 0.064 Uiso 1 1 calc R U . . .
C6 C -0.1975(3) 0.49202(18) 0.29141(15) 0.0501(4) Uani 1 1 d . . . . .
H6 H -0.243376 0.437060 0.348842 0.060 Uiso 1 1 calc R U . . .
C7 C -0.0120(3) 0.58094(17) 0.30573(14) 0.0421(4) Uani 1 1 d . . . . .
H7 H 0.068431 0.584562 0.373095 0.051 Uiso 1 1 calc R U . . .
C8 C 0.0599(2) 0.66693(15) 0.22092(12) 0.0339(4) Uani 1 1 d . . . . .
C9 C 0.2562(2) 0.76222(14) 0.23038(12) 0.0333(4) Uani 1 1 d . . . . .
C10 C 0.3054(2) 0.83849(15) 0.13822(12) 0.0345(3) Uani 1 1 d . . . . .
C11 C 0.5694(2) 0.89794(16) 0.26439(12) 0.0402(4) Uani 1 1 d . . . . .
H11 H 0.697003 0.940865 0.298785 0.048 Uiso 1 1 calc R U . . .
C12 C 0.4284(2) 0.80175(15) 0.31267(12) 0.0363(4) Uani 1 1 d . . . . .
C13 C 0.4708(3) 0.75505(18) 0.42543(13) 0.0425(4) Uani 1 1 d . . . . .
C14 C 0.7210(3) 0.7757(2) 0.58175(15) 0.0606(5) Uani 1 1 d . . . . .
H14A H 0.749746 0.669696 0.574979 0.073 Uiso 1 1 calc R U . . .
H14B H 0.606300 0.796606 0.636758 0.073 Uiso 1 1 calc R U . . .
C15 C 0.9257(3) 0.8625(2) 0.61754(16) 0.0652(5) Uani 1 1 d . . . . .
H15A H 0.978532 0.833491 0.688262 0.098 Uiso 1 1 calc R U . . .
H15B H 0.894071 0.966980 0.626006 0.098 Uiso 1 1 calc R U . . .
H15C H 1.036466 0.842944 0.561418 0.098 Uiso 1 1 calc R U . . .
H2N H 0.565(3) 0.976(2) 0.1147(17) 0.054(5) Uiso 1 1 d . . . . .
N1 N -0.00604(19) 0.74551(13) 0.03087(10) 0.0357(3) Uani 1 1 d . . . . .
N2 N 0.4958(2) 0.92050(14) 0.16092(11) 0.0399(3) Uani 1 1 d . . . . .
O1 O 0.23505(18) 0.90244(13) -0.04592(9) 0.0487(3) Uani 1 1 d . . . . .
O2 O 0.3613(2) 0.66756(18) 0.47202(11) 0.0732(5) Uani 1 1 d . . . . .
O3 O 0.65266(19) 0.82106(13) 0.47312(9) 0.0520(4) Uani 1 1 d . . . . .

loop_
_atom_site_aniso_label
_atom_site_aniso_U_11
_atom_site_aniso_U_22
_atom_site_aniso_U_33
_atom_site_aniso_U_23
_atom_site_aniso_U_13
_atom_site_aniso_U_12
C1 0.0398(7) 0.0333(7) 0.0337(8) 0.0075(6) 0.0012(6) -0.0034(5)
C2 0.0465(8) 0.0531(9) 0.0390(9) 0.0092(7) -0.0079(6) -0.0094(7)
C3 0.0370(7) 0.0321(7) 0.0362(8) 0.0068(6) 0.0059(6) -0.0004(5)
C4 0.0438(8) 0.0463(9) 0.0482(9) 0.0081(7) -0.0013(7) -0.0093(6)
C5 0.0467(9) 0.0515(10) 0.0628(11) 0.0141(8) 0.0058(7) -0.0150(7)
C6 0.0512(9) 0.0480(9) 0.0542(10) 0.0191(7) 0.0127(7) -0.0069(7)
C7 0.0472(8) 0.0401(8) 0.0411(8) 0.0135(6) 0.0071(6) -0.0007(6)
C8 0.0372(7) 0.0311(7) 0.0343(8) 0.0061(6) 0.0056(5) 0.0008(5)
C9 0.0373(7) 0.0312(7) 0.0321(8) 0.0069(5) 0.0034(5) 0.0011(5)
C10 0.0378(7) 0.0331(7) 0.0336(8) 0.0086(6) 0.0006(5) -0.0029(5)
C11 0.0418(8) 0.0427(8) 0.0368(8) 0.0091(6) -0.0063(6) -0.0067(6)
C12 0.0385(7) 0.0381(7) 0.0330(8) 0.0069(6) -0.0003(5) -0.0009(5)
C13 0.0463(8) 0.0501(9) 0.0328(8) 0.0112(6) -0.0001(6) 0.0032(6)
C14 0.0776(12) 0.0711(12) 0.0350(9) 0.0163(8) -0.0130(8) 0.0039(9)
C15 0.0718(12) 0.0795(13) 0.0440(10) 0.0070(9) -0.0177(8) 0.0084(10)
N1 0.0397(6) 0.0367(6) 0.0315(7) 0.0082(5) -0.0009(5) -0.0049(5)
N2 0.0410(7) 0.0437(7) 0.0366(7) 0.0141(5) -0.0028(5) -0.0118(5)
O1 0.0544(7) 0.0573(7) 0.0371(6) 0.0214(5) -0.0044(5) -0.0182(5)
O2 0.0678(8) 0.1069(11) 0.0506(8) 0.0411(7) -0.0074(6) -0.0264(7)
O3 0.0612(7) 0.0590(7) 0.0375(7) 0.0160(5) -0.0134(5) -0.0069(5)

_geom_special_details            
;
 All esds (except the esd in the dihedral angle between two l.s. planes)
 are estimated using the full covariance matrix.  The cell esds are taken
 into account individually in the estimation of esds in distances, angles
 and torsion angles; correlations between esds in cell parameters are only
 used when they are defined by crystal symmetry.  An approximate (isotropic)
 treatment of cell esds is used for estimating esds involving l.s. planes.
;

loop_
_geom_bond_atom_site_label_1
_geom_bond_atom_site_label_2
_geom_bond_distance
_geom_bond_site_symmetry_2
_geom_bond_publ_flag
C1 O1 1.2451(19) . ?
C1 N1 1.3738(19) . ?
C1 C10 1.429(2) . ?
C2 N1 1.465(2) . ?
C2 H2A 0.9600 . ?
C2 H2AB 0.9600 . ?
C2 H2AC 0.9600 . ?
C3 C4 1.398(2) . ?
C3 N1 1.411(2) . ?
C3 C8 1.422(2) . ?
C4 C5 1.376(2) . ?
C4 H4 0.9300 . ?
C5 C6 1.388(3) . ?
C5 H5 0.9300 . ?
C6 C7 1.370(2) . ?
C6 H6 0.9300 . ?
C7 C8 1.408(2) . ?
C7 H7 0.9300 . ?
C8 C9 1.454(2) . ?
C9 C10 1.390(2) . ?
C9 C12 1.437(2) . ?
C10 N2 1.3700(19) . ?
C11 N2 1.341(2) . ?
C11 C12 1.383(2) . ?
C11 H11 0.9300 . ?
C12 C13 1.470(2) . ?
C13 O2 1.208(2) . ?
C13 O3 1.336(2) . ?
C14 O3 1.454(2) . ?
C14 C15 1.490(3) . ?
C14 H14A 0.9700 . ?
C14 H14B 0.9700 . ?
C15 H15A 0.9600 . ?
C15 H15B 0.9600 . ?
C15 H15C 0.9600 . ?
N2 H2N 0.887(19) . ?

loop_
_geom_angle_atom_site_label_1
_geom_angle_atom_site_label_2
_geom_angle_atom_site_label_3
_geom_angle
_geom_angle_site_symmetry_1
_geom_angle_site_symmetry_3
_geom_angle_publ_flag
O1 C1 N1 121.65(14) . . ?
O1 C1 C10 123.83(13) . . ?
N1 C1 C10 114.52(13) . . ?
N1 C2 H2A 109.5 . . ?
N1 C2 H2AB 109.5 . . ?
H2A C2 H2AB 109.5 . . ?
N1 C2 H2AC 109.5 . . ?
H2A C2 H2AC 109.5 . . ?
H2AB C2 H2AC 109.5 . . ?
C4 C3 N1 119.45(14) . . ?
C4 C3 C8 119.05(14) . . ?
N1 C3 C8 121.51(13) . . ?
C5 C4 C3 120.60(16) . . ?
C5 C4 H4 119.7 . . ?
C3 C4 H4 119.7 . . ?
C4 C5 C6 120.95(15) . . ?
C4 C5 H5 119.5 . . ?
C6 C5 H5 119.5 . . ?
C7 C6 C5 119.44(14) . . ?
C7 C6 H6 120.3 . . ?
C5 C6 H6 120.3 . . ?
C6 C7 C8 121.59(16) . . ?
C6 C7 H7 119.2 . . ?
C8 C7 H7 119.2 . . ?
C7 C8 C3 118.35(14) . . ?
C7 C8 C9 124.29(14) . . ?
C3 C8 C9 117.36(13) . . ?
C10 C9 C12 105.94(12) . . ?
C10 C9 C8 117.03(13) . . ?
C12 C9 C8 137.03(13) . . ?
N2 C10 C9 109.20(13) . . ?
N2 C10 C1 124.31(13) . . ?
C9 C10 C1 126.48(13) . . ?
N2 C11 C12 110.35(13) . . ?
N2 C11 H11 124.8 . . ?
C12 C11 H11 124.8 . . ?
C11 C12 C9 106.03(13) . . ?
C11 C12 C13 122.12(14) . . ?
C9 C12 C13 131.82(13) . . ?
O2 C13 O3 122.18(15) . . ?
O2 C13 C12 126.43(15) . . ?
O3 C13 C12 111.39(13) . . ?
O3 C14 C15 106.98(15) . . ?
O3 C14 H14A 110.3 . . ?
C15 C14 H14A 110.3 . . ?
O3 C14 H14B 110.3 . . ?
C15 C14 H14B 110.3 . . ?
H14A C14 H14B 108.6 . . ?
C14 C15 H15A 109.5 . . ?
C14 C15 H15B 109.5 . . ?
H15A C15 H15B 109.5 . . ?
C14 C15 H15C 109.5 . . ?
H15A C15 H15C 109.5 . . ?
H15B C15 H15C 109.5 . . ?
C1 N1 C3 123.02(13) . . ?
C1 N1 C2 116.97(13) . . ?
C3 N1 C2 120.01(13) . . ?
C11 N2 C10 108.48(12) . . ?
C11 N2 H2N 124.6(13) . . ?
C10 N2 H2N 126.8(13) . . ?
C13 O3 C14 116.59(14) . . ?

_refine_diff_density_max         0.236
_refine_diff_density_min         -0.170
_refine_diff_density_rms         0.037

_shelx_res_file                  
;
TITL KA279_0m_a.res in P-1
    KA279_0m.res
    created by SHELXL-2017/1 at 18:54:31 on 11-Mar-2018
CELL 0.71073 6.0632 9.0231 11.9153 96.041 90.884 90.834
ZERR 2.00 0.0036 0.0072 0.0083 0.026 0.019 0.023
LATT 1
SFAC C  H  N  O
UNIT 30 28 4 6
OMIT 2 -1 4
OMIT 1 0 3
OMIT -1 0 3
OMIT -1 -2 5
OMIT 0 -1 1
OMIT -1 2 1
OMIT  -3 52
L.S. 40
ACTA
BOND $H
FMAP 2
PLAN 20
LIST 6
SIZE 0.38 0.21 0.12
TEMP 20.000
WGHT    0.108400    0.043700
EXTI    0.115018
FVAR       0.83402
C1    1    0.181243    0.833580    0.034935    11.00000    0.03984    0.03334 =
         0.03367    0.00745    0.00123   -0.00335
C2    1   -0.144828    0.741018   -0.071159    11.00000    0.04654    0.05311 =
         0.03899    0.00919   -0.00793   -0.00940
AFIX 137
H2A   2   -0.293386    0.765530   -0.050575    11.00000   -1.50000
H2AB  2   -0.142853    0.642794   -0.110853    11.00000   -1.50000
H2AC  2   -0.089220    0.811788   -0.118930    11.00000   -1.50000
AFIX   0
C3    1   -0.065871    0.660443    0.118761    11.00000    0.03700    0.03209 =
         0.03616    0.00679    0.00590   -0.00044
C4    1   -0.252804    0.567250    0.105388    11.00000    0.04382    0.04630 =
         0.04820    0.00811   -0.00127   -0.00930
AFIX  43
H4    2   -0.334830    0.561028    0.038411    11.00000   -1.20000
AFIX   0
C5    1   -0.316488    0.484672    0.190422    11.00000    0.04667    0.05149 =
         0.06277    0.01408    0.00582   -0.01503
AFIX  43
H5    2   -0.441017    0.423050    0.180100    11.00000   -1.20000
AFIX   0
C6    1   -0.197517    0.492021    0.291406    11.00000    0.05123    0.04796 =
         0.05421    0.01905    0.01268   -0.00694
AFIX  43
H6    2   -0.243376    0.437060    0.348842    11.00000   -1.20000
AFIX   0
C7    1   -0.011960    0.580936    0.305729    11.00000    0.04724    0.04010 =
         0.04105    0.01352    0.00710   -0.00070
AFIX  43
H7    2    0.068431    0.584562    0.373095    11.00000   -1.20000
AFIX   0
C8    1    0.059920    0.666932    0.220924    11.00000    0.03716    0.03105 =
         0.03429    0.00610    0.00559    0.00081
C9    1    0.256175    0.762219    0.230384    11.00000    0.03726    0.03120 =
         0.03215    0.00687    0.00340    0.00112
C10   1    0.305397    0.838486    0.138218    11.00000    0.03778    0.03312 =
         0.03363    0.00862    0.00060   -0.00286
C11   1    0.569370    0.897936    0.264394    11.00000    0.04177    0.04275 =
         0.03682    0.00910   -0.00634   -0.00667
AFIX  43
H11   2    0.697003    0.940865    0.298785    11.00000   -1.20000
AFIX   0
C12   1    0.428448    0.801750    0.312675    11.00000    0.03854    0.03807 =
         0.03300    0.00693   -0.00032   -0.00093
C13   1    0.470797    0.755045    0.425433    11.00000    0.04626    0.05007 =
         0.03276    0.01116   -0.00012    0.00322
C14   1    0.721022    0.775709    0.581748    11.00000    0.07755    0.07115 =
         0.03499    0.01629   -0.01302    0.00393
AFIX  23
H14A  2    0.749746    0.669696    0.574979    11.00000   -1.20000
H14B  2    0.606300    0.796606    0.636758    11.00000   -1.20000
AFIX   0
C15   1    0.925732    0.862501    0.617543    11.00000    0.07183    0.07951 =
         0.04402    0.00702   -0.01774    0.00836
AFIX 137
H15A  2    0.978532    0.833491    0.688262    11.00000   -1.50000
H15B  2    0.894071    0.966980    0.626006    11.00000   -1.50000
H15C  2    1.036466    0.842944    0.561418    11.00000   -1.50000
AFIX   0
H2N   2    0.565181    0.975581    0.114690    11.00000    0.05371
N1    3   -0.006037    0.745508    0.030874    11.00000    0.03968    0.03671 =
         0.03155    0.00815   -0.00087   -0.00494
N2    3    0.495787    0.920502    0.160920    11.00000    0.04103    0.04368 =
         0.03655    0.01406   -0.00284   -0.01180
O1    4    0.235048    0.902436   -0.045916    11.00000    0.05435    0.05731 =
         0.03714    0.02142   -0.00438   -0.01816
O2    4    0.361310    0.667557    0.472023    11.00000    0.06783    0.10694 =
         0.05063    0.04105   -0.00742   -0.02642
O3    4    0.652662    0.821060    0.473118    11.00000    0.06119    0.05903 =
         0.03746    0.01603   -0.01342   -0.00694
HKLF 4 1 1 0 0 0 1 0 0 0 1


REM  KA279_0m_a.res in P-1
REM R1 =  0.0406 for    2053 Fo > 4sig(Fo)  and  0.0524 for all    2526 data
REM    188 parameters refined using      0 restraints

END

WGHT      0.0628      0.1436

REM Highest difference peak  0.236,  deepest hole -0.170,  1-sigma level  0.037
Q1    1   0.1707  0.7270  0.2351  11.00000  0.05    0.24
Q2    1   0.2947  0.7775  0.1772  11.00000  0.05    0.22
Q3    1   0.3522  0.7690  0.2789  11.00000  0.05    0.21
Q4    1   0.4947  0.8535  0.3024  11.00000  0.05    0.20
Q5    1   0.3820  0.7425  0.2645  11.00000  0.05    0.18
Q6    1   0.4462  0.7794  0.3593  11.00000  0.05    0.17
Q7    1   0.0302  0.6380  0.1619  11.00000  0.05    0.16
Q8    1  -0.0111  0.6555  0.2745  11.00000  0.05    0.16
Q9    1  -0.0269  0.7072  0.0723  11.00000  0.05    0.15
Q10   1  -0.0087  0.6799  0.1763  11.00000  0.05    0.15
Q11   1   0.2612  0.8445  0.0976  11.00000  0.05    0.15
Q12   1   0.3988  0.7463  0.5108  11.00000  0.05    0.15
Q13   1  -0.1827  0.6383  0.1262  11.00000  0.05    0.15
Q14   1   0.8363  0.6792  0.5430  11.00000  0.05    0.13
Q15   1   0.0882  0.7577  0.0204  11.00000  0.05    0.13
Q16   1   0.7292  0.8803  0.4366  11.00000  0.05    0.12
Q17   1   0.1053  0.6046  0.4138  11.00000  0.05    0.12
Q18   1   0.3693  0.8652  0.1407  11.00000  0.05    0.12
Q19   1   0.7459  0.9654  0.2759  11.00000  0.05    0.12
Q20   1  -0.2775  0.5037  0.2500  11.00000  0.05    0.12
;
_shelx_res_checksum              18643
